# Supplementary material for: Spatiotemporal and weather effects on the reproductive success of piping plovers on Prince Edward Island, Canada
Source: Ecol Evol. 2024 Aug 7;14(8):e11581. doi: 10.1002/ece3.11581 (PMC11303845; doi:10.1002/ece3.11581)
Supplement: Supplementary file 1 — Appendix S1. [file ECE3-14-e11581-s001.zip]

Archive with 2 entries (2 files):
- Appendix S1.docx
- Fig S1 - SD of SRF (revised).pdf
